# Supplementary material for: Identification and Characterization of Novel Malto-Oligosaccharide-Forming Amylase AmyCf from Cystobacter sp. Strain CF23
Source: Foods. 2023 Sep 19;12(18):3487. doi: 10.3390/foods12183487 (PMC10528286; doi:10.3390/foods12183487)
Supplement: Supplementary file 1 [file foods-12-03487-s001.zip]

Archive with 1 entries (1 files):
- foods-2586345-supplementary.pdf
